# Supplementary material for: Distinctive roles of translesion polymerases DinB1 and DnaE2 in diversification of the mycobacterial genome through substitution and frameshift mutagenesis
Source: Nat Commun. 2022 Aug 2;13:4493. doi: 10.1038/s41467-022-32022-8 (PMC9346131; doi:10.1038/s41467-022-32022-8)
Supplement: Supplementary file 4 — Source Data [file 41467_2022_32022_MOESM4_ESM.xlsx]

## Sheet: Fig. 1a
		empty			tet-dinB1Msm			tet-dinB1D113A
	time point (min)	1	2	3	1	2	3	1	2	3
	0	0.001	0.001	0.001	0.001	0.001	0.001	0.001	0.001	0.001
	900	0.066	0.062	0.056	0.024	0.025	0.021	0.008	0.008	0.007
	1400	0.472	0.439	0.398	0.055	0.057	0.049	0.006	0.009	0.009
	2310	16	18.4	13.6	0.232	0.195	0.133	0.005	0.013	0.005
	2760	71.6	84	61.2	0.511	0.449	0.326	0.004	0.019	0.003
		empty		tet-dinB1Msm		tet-dinB1D113A
	time point (min)	Average	SEM	Average	SEM	Average	SEM
	0	0.001	0	0.001	0	0.001	0
	900	0.0613333	0.00290593	0.0233333	0.00120185	0.00766667	0.000333333
	1400	0.436333	0.0214035	0.0536667	0.0024037	0.008	0.001
	2310	16	1.38564	0.186667	0.028881	0.00766667	0.00266667
	2760	72.2667	6.59023	0.428667	0.054364	0.00866667	0.00517472
	p-value vs empty	tet-dinB1Msm	tet-dinB1D113A		p-value WT vs D113A
	0				0
	900	0.0005	<0.0001		900	0.0003
	1400	<0.0001	0.001		1400	0.007
	2310	0.0004	0.0026		2310	0.0084
	2760	<0.0001	0.0092		2760	0.0424

## Sheet: Fig. 1b
	col numb	0h	4h	8h	16h
	empty-1	73326000	99990000	79992000	73326000
	tet-dinB1Msm-1	39996000	33330000	12665400	266640
	empty-2	53328000	86658000	46662000	39996000
	tet-dinB1Msm-2	66660000	33330000	9332400	399960
	empty-3	39996000	46662000	126654000	46662000
	tet-dinB1Msm-3	53328000	17998200	11332200	599940
	time point (hr)	empty			tet-dinB1Msm
	0	73326000	53328000	39996000	39996000	66660000	53328000
	4	99990000	86658000	46662000	33330000	33330000	17998200
	8	79992000	46662000	126654000	12665400	9332400	11332200
	16	73326000	39996000	46662000	266640	399960	599940
		empty		tet-dinB1Msm
	time point (hr)	Average	SEM	Average	SEM
	0	55550000	9.68547e+06	53328000	7.69723e+06
	4	77770000	1.60231e+07	28219400	5.1106e+06
	8	84436000	2.31984e+07	11110000	968547
	16	53328000	1.01825e+07	422180	96854.7
	p-value empty vs tet-dinB1Msm
	0	>0.9999
	4	0.1314
	8	0.0584
	16	0.0005

## Sheet: Fig. 1d
	time (min)	Empty			tet-dinB1Mtb			tet-dinB1Mtb+5aa
	0	0.001	0.001	0.001	0.001	0.001	0.001	0.001	0.001	0.001
	960	0.035	0.032	0.041	0.039	0.028	0.035	0.03	0.03	0.028
	1400	0.216	0.212	0.225	0.24	0.142	0.212	0.09	0.099	0.084
	2410	10.8	11.1	11.4	13.5	5.1	12.9	0.67	0.565	0.565
	2905	65.1	78.3	68.7	102	39.9	89.4	2.175	1.86	1.38
		empty		tet-dinB1Mtb		tet-dinB1Mtb+5aa
	time (min)	Average	SEM	Average	SEM	Average	SEM
	0	0.001	0	0.001	0	0.001	0
	960	0.036	0.00264575	0.034	0.00321455	0.0293333	0.000666667
	1400	0.217667	0.00384419	0.198	0.0291433	0.091	0.0043589
	2410	11.1	0.173205	10.5	2.70555	0.6	0.035
	2905	70.7	3.93954	77.1	18.9523	1.805	0.231138
	p-value vs empty	tet-dinB1Mtb	tet-dinB1Mtb+5aa
	0
	960	>0.9999	0.2963
	1400	>0.9999	0.0032
	2410	>0.9999	0.0005
	2905	>0.9999	0.0009

## Sheet: Fig. 1f
		Empty	tet-dinB1Msm	tet-dinB1D113A	tet-dinB1ΔB-Clamp
		5.17516e+07	5.81395e+06	105263	2.97872e+07
		3.73754e+07	4.9505e+06	357143	4.54545e+07
		4.71698e+07	5.56931e+06	173611	4.18605e+07
		4.58333e+07	1.88235e+06		4.28571e+07
		3.01887e+07	1875000
		3.63636e+07	2.35294e+06
		2.97872e+07	1875000
	Average (Viability (CFU/ODU))	3.97814e+07	3.47415e+06	212006	3.99898e+07
	n	7	7	3	4
	SEM	3.25091e+06	706255	75203	3.48421e+06
	ratio	1	0.087331	0.00532927	1.00524
	p-value vs empty		<0.0001	<0.0002	>0.9999
	p-value vs tet-dinB1Msm	<0.0001		<0.0001	<0.0001

## Sheet: Fig. 1g
	Time (min)	empty				tet-dinB1Msm				tet-dinB1Δβ-clamp
	0	0.001	0.001	0.001	0.001	0.001	0.001	0.001	0.001	0.001	0.001	0.001	0.001
	905	0.048	0.053	0.055	0.047	0.017	0.016	0.017	0.016	0.047	0.044	0.043	0.042
	1145	0.11	0.119	0.129	0.112	0.019	0.017	0.02	0.019	0.094	0.09	0.088	0.098
	1440	0.32	0.362	0.395	0.311	0.018	0.013	0.018	0.019	0.275	0.25	0.249	0.283
		empty		tet-dinB1Msm		tet-dinB1Δβclamp
	Time (min)	Average	SEM	Average	SEM	Average	SEM
	0	0.001	0	0.001	0	0.001	0
	905	0.05075	0.00193111	0.0165	0.000288675	0.044	0.00108012
	1145	0.1175	0.00429146	0.01875	0.000629153	0.0925	0.00221736
	1440	0.347	0.0194808	0.017	0.00135401	0.26425	0.00867347
	p-value vs empty	tet-dinB1Msm	tet-dinB1Δβclamp		p-value WT vs Δβclamp
	0				0
	905	<0.0001	0.0752		905	<0.0001
	1145	<0.0001	0.007		1145	<0.0001
	1440	<0.0001	0.0277		1440	<0.0001

## Sheet: Fig. 2a
		Empty	tet-dinB1Msm	tet-dinB1ΔB-Clamp	tet-dinB1Mtb	tet-dinB1Mtb+5aa
		6.25	75	2.63158	4.25532	112.5
		6.18557	25	12.5	2.22222	32.1429
		1.92308	40	12.8571	3.22581	33.75
		3.61842	6.25		2.84091	40.9091
		2.08333	33.3333		2.46479	31.25
		3.26087	10		3.2967	15
		4.6875	12.5
		7.6087	100
		3.50877	16.6667
		0.625	25
		8.62069
		11.25
		3.36323
		7.08841
		20.9559
		5
		2.92208
		1.28205
		2.22603
		6.73077
		8.62069
		2.97619
	Average (RifR per 108 CFU)	5.49033	34.375	9.32957	3.05096	44.2587
	n	22	10	3	6	6
	SEM	0.940541	9.62797	3.35058	0.295295	14.0838
	ratio	1	6.26101	1.69927	0.555697	8.0612
	p-value vs empty		<0.0001	0.7007	0.8638	<0.0001
	p-value vs tet-dinB1Msm			0.0988

## Sheet: Fig. 2b, c and d
	number	Empty	tet-dinB1Msm	tet-dinB1Mtb+5aa		number	Empty	tet-dinB1Msm	tet-dinB1Mtb+5aa		number	Empty	tet-dinB1Msm	tet-dinB1Mtb+5aa		number	Empty	tet-dinB1Msm	tet-dinB1Mtb+5aa		number	Empty	tet-dinB1Msm	tet-dinB1Mtb+5aa
	CTG>CGG (Leu427)	0	0	0		CAC>CGC (his442)	20	33	18		CTG(Leu427)	0	0	0		Leu427	0	0	0		A>T or T>A	3	1	1
	TCG>TGG (Ser428)	0	0	0		CAC>TAC (his442)	14	3	0		TCG(Ser428)	0	0	0		Ser428	0	0	0		A>G or T>C	26	36	18
	Gln 429 (CAG => AAG)	2	0	1		Asp 432 (GAC => GGC)	2	2	0		Gln429(CAG)	2	0	1		Gln 429	3	1	1		A>C or T>G	4	2	0
	Gln 429 (CAG => CTG)	0	1	0		CAC>CCC (his442)	3	2	0		Gln429(CAG)	1	1	0		Asp432	6	2	0		G>A or C>T	34	4	1
	Gln 429 (CAG => CCG)	1	0	0		others	53	5	6		Asp432(GAC)	2	0	0		Ser 438	15	1	1		G>T or C>A	5	1	1
	Asp 432 (GAC =>TAC)	2	0	0		Total	92	45	24		Asp432(GAC)	4	2	0		his 442	46	38	19		G>C or C>G	9	0	2
	Asp 432 (GAC => GTC)	2	0	0							GAC(Asp432)	0	0	0		Arg445	0	1	0		del.	1	0	0
	Asp 432 (GAC => GGC)	2	2	0		number	Empty	tet-dinB1Msm	tet-dinB1Mtb+5aa		Ser438(TCG)	15	1	1		Ser447	4	0	1		no rpoB mut.	10	1	1
	GAC>GAG (Asp432)	0	0	0		CAC>CGC (his442)	20	33	18		his442(CAC)	23	3	1		Leu449	4	1	0		Total	92	45	24
	TCG>TTG (Ser438)	15	1	1		others	72	12	6		CAC(his442)	23	35	18		Gly 450	1	0	0
	Ser 438 (TCG => TGG)	0	0	0		Total	92	45	24		his442(CAC)	0	0	0		Pro480	1	0	0
	his 442 (CAC => AAC)	0	0	0							CGT(Arg445)	0	0	0		Ile488	1	0	1
	CAC>TAC (his442)	14	3	0							Arg445(CGT)	0	1	0		Ser490	0	0	0
	his 442 (CAC => GAC)	9	0	1							TCG(Ser447)	4	0	1		del.	1	0	0
	CAC>CGC (his442)	20	33	18							CTG(Leu449)	4	1	0		no rpoB mut.	10	1	1
	CAC>CCC (his442)	3	2	0							GGC(Gly 450)	1	0	0		Total	92	45	24
	his 442 (CAC => CAA)	0	0	0							CCT(Pro480)	1	0	0
	CGT>TGT (Arg445)	0	0	0							ATC(Ile488)	1	0	1
	Arg 445 (CGT => CTT	0	1	0							TCG (Ser490)	0	0	0
	TCG>TTG (Ser447)	4	0	0							del.	1	0	0
	Ser 447 (TCG => TGG)	0	0	1							no rpoB mut.	10	1	1
	CTG>CCG (Leu449)	4	1	0							Total	92	45	24
	GGC>AGC (Gly 450)	0	0	0
	GGC>TGC (Gly 450)	1	0	0
	CCT>CTT (Pro480)	1	0	0
	ATC>TTC (Ile488)	1	0	1
	TCG >TTG (Ser490)	0	0	0
	del.	1	0	0
	no rpoB mut.	10	1	1
	Total	92	45	24
	rel. freq.	Empty	tet-dinB1Msm	tet-dinB1Mtb+5aa		rel. freq.	Empty	tet-dinB1Msm	tet-dinB1Mtb+5aa		rel. freq.	Empty	tet-dinB1Msm	tet-dinB1Mtb+5aa		rel. freq.	Empty	tet-dinB1Msm	tet-dinB1Mtb+5aa		rel. freq.	Empty	tet-dinB1Msm	tet-dinB1Mtb+5aa
	CTG>CGG (Leu427)	0	0	0		CAC>CGC (his442)	0.217391	0.733333	0.75		CTG(Leu427)	0	0	0		Leu427	0	0	0		A>T or T>A	3.26087	2.22222	4.16667
	TCG>TGG (Ser428)	0	0	0		CAC>TAC (his442)	0.152174	0.0666667	0		TCG(Ser428)	0	0	0		Ser428	0	0	0		A>G or T>C	28.2609	80	75
	Gln 429 (CAG => AAG)	2.17391	0	4.16667		Asp 432 (GAC => GGC)	0.0217391	0.0444444	0		Gln429(CAG)	2.17391	0	4.16667		Gln 429	3.26087	2.22222	4.16667		A>C or T>G	4.34783	4.44444	0
	Gln 429 (CAG => CTG)	0	2.22222	0		CAC>CCC (his442)	0.0326087	0.0444444	0		Gln429(CAG)	1.08696	2.22222	0		Asp432	6.52174	4.44444	0		G>A or C>T	36.9565	8.88889	4.16667
	Gln 429 (CAG => CCG)	1.08696	0	0		others	0.576087	0.111111	0.25		Asp432(GAC)	2.17391	0	0		Ser 438	16.3043	2.22222	4.16667		G>T or C>A	5.43478	2.22222	4.16667
	Asp 432 (GAC =>TAC)	2.17391	0	0		Total	1	1	1		Asp432(GAC)	4.34783	4.44444	0		his 442	50	84.4444	79.1667		G>C or C>G	9.78261	0	8.33333
	Asp 432 (GAC => GTC)	2.17391	0	0		rifR/108CFU	5.49033	34.375	44.2587		GAC(Asp432)	0	0	0		Arg445	0	2.22222	0		del.	1.08696	0	0
	Asp 432 (GAC => GGC)	2.17391	4.44444	0							Ser438(TCG)	16.3043	2.22222	4.16667		Ser447	4.34783	0	4.16667		no rpoB mut.	10.8696	2.22222	4.16667
	GAC>GAG (Asp432)	0	0	0		rel. freq.	Empty	tet-dinB1Msm	tet-dinB1Mtb+5aa		his442(CAC)	25	6.66667	4.16667		Leu449	4.34783	2.22222	0		Total	100	100	100
	TCG>TTG (Ser438)	16.3043	2.22222	4.16667		CAC>CGC (his442)	0.217391	0.733333	0.75		CAC(his442)	25	77.7778	75		Gly 450	1.08696	0	0		rifR/108CFU	5.49033	34.375	44.2587
	Ser 438 (TCG => TGG)	0	0	0		others	0.782609	0.266667	0.25		his442(CAC)	0	0	0		Pro480	1.08696	0	0
	his 442 (CAC => AAC)	0	0	0		Total	1	1	1		CGT(Arg445)	0	0	0		Ile488	1.08696	0	4.16667
	CAC>TAC (his442)	15.2174	6.66667	0		rifR/108CFU	5.49033	34.375	44.2587		Arg445(CGT)	0	2.22222	0		Ser490	0	0	0
	his 442 (CAC => GAC)	9.78261	0	4.16667							TCG(Ser447)	4.34783	0	4.16667		del.	1.08696	0	0
	CAC>CGC (his442)	21.7391	73.3333	75							CTG(Leu449)	4.34783	2.22222	0		no rpoB mut.	10.8696	2.22222	4.16667
	CAC>CCC (his442)	3.26087	4.44444	0							GGC(Gly 450)	1.08696	0	0		Total	100	100	100
	his 442 (CAC => CAA)	0	0	0							CCT(Pro480)	1.08696	0	0		rifR/108CFU	5.49033	34.375	44.2587
	CGT>TGT (Arg445)	0	0	0							ATC(Ile488)	1.08696	0	4.16667
	Arg 445 (CGT => CTT	0	2.22222	0							TCG (Ser490)	0	0	0
	TCG>TTG (Ser447)	4.34783	0	0							del.	1.08696	0	0
	Ser 447 (TCG => TGG)	0	0	4.16667							no rpoB mut.	10.8696	2.22222	4.16667
	CTG>CCG (Leu449)	4.34783	2.22222	0							Total	100	100	100
	GGC>AGC (Gly 450)	0	0	0							rifR/108CFU	5.49033	34.375	44.2587
	GGC>TGC (Gly 450)	1.08696	0	0
	CCT>CTT (Pro480)	1.08696	0	0
	ATC>TTC (Ile488)	1.08696	0	4.16667
	TCG >TTG (Ser490)	0	0	0
	del.	1.08696	0	0
	no rpoB mut.	10.8696	2.22222	4.16667
	Total	100	100	100
	rifR/108CFU	5.49033	34.375	44.2587
	abs. freq.	Empty	tet-dinB1Msm	tet-dinB1Mtb+5aa		abs. freq.	Empty	tet-dinB1Msm	tet-dinB1Mtb+5aa		abs. freq.	Empty	tet-dinB1Msm	tet-dinB1Mtb+5aa		abs. freq.	Empty	tet-dinB1Msm	tet-dinB1Mtb+5aa		abs. freq.	Empty	tet-dinB1Msm	tet-dinB1Mtb+5aa
	CTG>CGG (Leu427)	0	0	0		CAC>CGC (his442)	1.19355	25.2083	33.194		CTG(Leu427)	0	0	0		Leu427	0	0	0		A>T or T>A	0.179032	0.763889	1.84411
	TCG>TGG (Ser428)	0	0	0		CAC>TAC (his442)	0.835485	2.29167	0		TCG(Ser428)	0	0	0		Ser428	0	0	0		A>G or T>C	1.55161	27.5	33.194
	Gln 429 (CAG => AAG)	0.119355	0	1.84411		Asp 432 (GAC => GGC)	0.119355	1.52778	0		Gln429(CAG)	0.119355	0	1.84411		Gln 429	0.179032	0.763889	1.84411		A>C or T>G	0.23871	1.52778	0
	Gln 429 (CAG => CTG)	0	0.763889	0		CAC>CCC (his442)	0.179032	1.52778	0		Gln429(CAG)	0.0596775	0.763889	0		Asp432	0.358065	1.52778	0		G>A or C>T	2.02903	3.05556	1.84411
	Gln 429 (CAG => CCG)	0.0596775	0	0		others	3.16291	3.81944	11.0647		Asp432(GAC)	0.119355	0	0		Ser 438	0.895162	0.763889	1.84411		G>T or C>A	0.298387	0.763889	1.84411
	Asp 432 (GAC =>TAC)	0.119355	0	0		Total	5.49033	34.375	44.2587		Asp432(GAC)	0.23871	1.52778	0		his 442	2.74516	29.0278	35.0381		G>C or C>G	0.537097	0	3.68822
	Asp 432 (GAC => GTC)	0.119355	0	0							GAC(Asp432)	0	0	0		Arg445	0	0.763889	0		del.	0.0596775	0	0
	Asp 432 (GAC => GGC)	0.119355	1.52778	0		abs. freq.	Empty	tet-dinB1Msm	tet-dinB1Mtb+5aa		Ser438(TCG)	0.895162	0.763889	1.84411		Ser447	0.23871	0	1.84411		no rpoB mut.	0.596775	0.763889	1.84411
	GAC>GAG (Asp432)	0	0	0		CAC>CGC (his442)	1.19355	25.2083	33.194		his442(CAC)	1.37258	2.29167	1.84411		Leu449	0.23871	0.763889	0		Total	5.49033	34.375	44.2587
	TCG>TTG (Ser438)	0.895162	0.763889	1.84411		others	4.29678	9.16667	11.0647		CAC(his442)	1.37258	26.7361	33.194		Gly 450	0.0596775	0	0
	Ser 438 (TCG => TGG)	0	0	0		Total	5.49033	34.375	44.2587		his442(CAC)	0	0	0		Pro480	0.0596775	0	0
	his 442 (CAC => AAC)	0	0	0							CGT(Arg445)	0	0	0		Ile488	0.0596775	0	1.84411
	CAC>TAC (his442)	0.835485	2.29167	0							Arg445(CGT)	0	0.763889	0		Ser490	0	0	0
	his 442 (CAC => GAC)	0.537097	0	1.84411							TCG(Ser447)	0.23871	0	1.84411		del.	0.0596775	0	0
	CAC>CGC (his442)	1.19355	25.2083	33.194							CTG(Leu449)	0.23871	0.763889	0		no rpoB mut.	0.596775	0.763889	1.84411
	CAC>CCC (his442)	0.179032	1.52778	0							GGC(Gly 450)	0.0596775	0	0		Total	5.49033	34.375	44.2587
	his 442 (CAC => CAA)	0	0	0							CCT(Pro480)	0.0596775	0	0
	CGT>TGT (Arg445)	0	0	0							ATC(Ile488)	0.0596775	0	1.84411
	Arg 445 (CGT => CTT	0	0.763889	0							TCG (Ser490)	0	0	0
	TCG>TTG (Ser447)	0.23871	0	0							del.	0.0596775	0	0
	Ser 447 (TCG => TGG)	0	0	1.84411							no rpoB mut.	0.596775	0.763889	1.84411
	CTG>CCG (Leu449)	0.23871	0.763889	0							Total	5.49033	34.375	44.2587
	GGC>AGC (Gly 450)	0	0	0
	GGC>TGC (Gly 450)	0.0596775	0	0
	CCT>CTT (Pro480)	0.0596775	0	0
	ATC>TTC (Ile488)	0.0596775	0	1.84411
	TCG >TTG (Ser490)	0	0	0
	del.	0.0596775	0	0
	no rpoB mut.	0.596775	0.763889	1.84411
	Total	5.49033	34.375	44.2587
	ratio rel. freq.	Empty	tet-dinB1Msm	tet-dinB1Mtb+5aa		ratio rel. freq.	Empty	tet-dinB1Msm	tet-dinB1Mtb+5aa		ratio rel. freq.	Empty	tet-dinB1Msm	tet-dinB1Mtb+5aa		ratio rel. freq.	Empty	tet-dinB1Msm	tet-dinB1Mtb+5aa		ratio rel. freq.	Empty	tet-dinB1Msm	tet-dinB1Mtb+5aa
	CTG>CGG (Leu427)	#DIV/0!	#DIV/0!	#DIV/0!		CAC>CGC (his442)	1	3.37333	3.45		CTG(Leu427)	#DIV/0!	#DIV/0!	#DIV/0!		Leu427	#DIV/0!	#DIV/0!	#DIV/0!		A>T or T>A	1	0.681481	1.27778
	TCG>TGG (Ser428)	#DIV/0!	#DIV/0!	#DIV/0!		CAC>TAC (his442)	1	0.438095	0		TCG(Ser428)	#DIV/0!	#DIV/0!	#DIV/0!		Ser428	#DIV/0!	#DIV/0!	#DIV/0!		A>G or T>C	1	2.83077	2.65385
	Gln 429 (CAG => AAG)	1	0	1.91667		Asp 432 (GAC => GGC)	1	2.04444	0		Gln429(CAG)	1	0	1.91667		Gln 429	1	0.681481	1.27778		A>C or T>G	1	1.02222	0
	Gln 429 (CAG => CTG)	#DIV/0!	#DIV/0!	#DIV/0!		CAC>CCC (his442)	1	1.36296	0		Gln429(CAG)	1	2.04444	0		Asp432	1	0.681481	0		G>A or C>T	1	0.240523	0.112745
	Gln 429 (CAG => CCG)	1	0	0		others	1	0.192872	0.433962		Asp432(GAC)	1	0	0		Ser 438	1	0.136296	0.255556		G>T or C>A	1	0.408889	0.766667
	Asp 432 (GAC =>TAC)	1	0	0							Asp432(GAC)	1	1.02222	0		his 442	1	1.68889	1.58333		G>C or C>G	1	0	0.851852
	Asp 432 (GAC => GTC)	1	0	0							GAC(Asp432)	#DIV/0!	#DIV/0!	#DIV/0!		Arg445	#DIV/0!	#DIV/0!	#DIV/0!		del.	1	0	0
	Asp 432 (GAC => GGC)	1	2.04444	0							Ser438(TCG)	1	0.136296	0.255556		Ser447	1	0	0.958333		no rpoB mut.	1	0.204444	0.383333
	GAC>GAG (Asp432)	#DIV/0!	#DIV/0!	#DIV/0!							his442(CAC)	1	0.266667	0.166667		Leu449	1	0.511111	0
	TCG>TTG (Ser438)	1	0.136296	0.255556							CAC(his442)	1	3.11111	3		Gly 450	1	0	0
	Ser 438 (TCG => TGG)	#DIV/0!	#DIV/0!	#DIV/0!							his442(CAC)	#DIV/0!	#DIV/0!	#DIV/0!		Pro480	1	0	0
	his 442 (CAC => AAC)	#DIV/0!	#DIV/0!	#DIV/0!							CGT(Arg445)	#DIV/0!	#DIV/0!	#DIV/0!		Ile488	1	0	3.83333
	CAC>TAC (his442)	1	0.438095	0							Arg445(CGT)	#DIV/0!	#DIV/0!	#DIV/0!		Ser490	#DIV/0!	#DIV/0!	#DIV/0!
	his 442 (CAC => GAC)	1	0	0.425926							TCG(Ser447)	1	0	0.958333		del.	1	0	0
	CAC>CGC (his442)	1	3.37333	3.45							CTG(Leu449)	1	0.511111	0		no rpoB mut.	1	0.204444	0.383333
	CAC>CCC (his442)	1	1.36296	0							GGC(Gly 450)	1	0	0
	his 442 (CAC => CAA)	#DIV/0!	#DIV/0!	#DIV/0!							CCT(Pro480)	1	0	0
	CGT>TGT (Arg445)	#DIV/0!	#DIV/0!	#DIV/0!							ATC(Ile488)	1	0	3.83333
	Arg 445 (CGT => CTT	#DIV/0!	#DIV/0!	#DIV/0!							TCG (Ser490)	#DIV/0!	#DIV/0!	#DIV/0!
	TCG>TTG (Ser447)	1	0	0							del.	1	0	0
	Ser 447 (TCG => TGG)	#DIV/0!	#DIV/0!	#DIV/0!							no rpoB mut.	1	0.204444	0.383333
	CTG>CCG (Leu449)	1	0.511111	0
	GGC>AGC (Gly 450)	#DIV/0!	#DIV/0!	#DIV/0!
	GGC>TGC (Gly 450)	1	0	0
	CCT>CTT (Pro480)	1	0	0
	ATC>TTC (Ile488)	1	0	3.83333
	TCG >TTG (Ser490)	#DIV/0!	#DIV/0!	#DIV/0!
	del.	1	0	0
	no rpoB mut.	1	0.204444	0.383333
	ratio abs. freq.	Empty	tet-dinB1Msm	tet-dinB1Mtb+5aa		ratio rel. freq.	Empty	tet-dinB1Msm	tet-dinB1Mtb+5aa		ratio abs. freq.	Empty	tet-dinB1Msm	tet-dinB1Mtb+5aa		ratio abs. freq.	Empty	tet-dinB1Msm	tet-dinB1Mtb+5aa		ratio abs. freq.	Empty	tet-dinB1Msm	tet-dinB1Mtb+5aa
	CTG>CGG (Leu427)	#DIV/0!	#DIV/0!	#DIV/0!		CAC>CGC (his442)	1	21.1205	27.8111		CTG(Leu427)	#DIV/0!	#DIV/0!	#DIV/0!		Leu427	#DIV/0!	#DIV/0!	#DIV/0!		A>T or T>A	1	4.26676	10.3004
	TCG>TGG (Ser428)	#DIV/0!	#DIV/0!	#DIV/0!		CAC>TAC (his442)	1	2.74292	0		TCG(Ser428)	#DIV/0!	#DIV/0!	#DIV/0!		Ser428	#DIV/0!	#DIV/0!	#DIV/0!		A>G or T>C	1	17.7235	21.3932
	Gln 429 (CAG => AAG)	1	0	15.4506		Asp 432 (GAC => GGC)	1	12.8003	0		Gln429(CAG)	1	0	15.4506		Gln 429	1	4.26676	10.3004		A>C or T>G	1	6.40014	0
	Gln 429 (CAG => CTG)	#DIV/0!	#DIV/0!	#DIV/0!		CAC>CCC (his442)	1	8.53352	0		Gln429(CAG)	1	12.8003	0		Asp432	1	4.26676	0		G>A or C>T	1	1.50592	0.908861
	Gln 429 (CAG => CCG)	1	0	0		others	1	1.20757	3.49826		Asp432(GAC)	1	0	0		Ser 438	1	0.853352	2.06008		G>T or C>A	1	2.56006	6.18025
	Asp 432 (GAC =>TAC)	1	0	0							Asp432(GAC)	1	6.40014	0		his 442	1	10.5741	12.7636		G>C or C>G	1	0	6.86695
	Asp 432 (GAC => GTC)	1	0	0							GAC(Asp432)	#DIV/0!	#DIV/0!	#DIV/0!		Arg445	#DIV/0!	#DIV/0!	#DIV/0!		del.	1	0	0
	Asp 432 (GAC => GGC)	1	12.8003	0							Ser438(TCG)	1	0.853352	2.06008		Ser447	1	0	7.72532		no rpoB mut.	1	1.28003	3.09013
	GAC>GAG (Asp432)	#DIV/0!	#DIV/0!	#DIV/0!							his442(CAC)	1	1.6696	1.34353		Leu449	1	3.20007	0
	TCG>TTG (Ser438)	1	0.853352	2.06008							CAC(his442)	1	19.4787	24.1836		Gly 450	1	0	0
	Ser 438 (TCG => TGG)	#DIV/0!	#DIV/0!	#DIV/0!							his442(CAC)	#DIV/0!	#DIV/0!	#DIV/0!		Pro480	1	0	0
	his 442 (CAC => AAC)	#DIV/0!	#DIV/0!	#DIV/0!							CGT(Arg445)	#DIV/0!	#DIV/0!	#DIV/0!		Ile488	1	0	30.9013
	CAC>TAC (his442)	1	2.74292	0							Arg445(CGT)	#DIV/0!	#DIV/0!	#DIV/0!		Ser490	#DIV/0!	#DIV/0!	#DIV/0!
	his 442 (CAC => GAC)	1	0	3.43347							TCG(Ser447)	1	0	7.72532		del.	1	0	0
	CAC>CGC (his442)	1	21.1205	27.8111							CTG(Leu449)	1	3.20007	0		no rpoB mut.	1	1.28003	3.09013
	CAC>CCC (his442)	1	8.53352	0							GGC(Gly 450)	1	0	0
	his 442 (CAC => CAA)	#DIV/0!	#DIV/0!	#DIV/0!							CCT(Pro480)	1	0	0
	CGT>TGT (Arg445)	#DIV/0!	#DIV/0!	#DIV/0!							ATC(Ile488)	1	0	30.9013
	Arg 445 (CGT => CTT	#DIV/0!	#DIV/0!	#DIV/0!							TCG (Ser490)	#DIV/0!	#DIV/0!	#DIV/0!
	TCG>TTG (Ser447)	1	0	0							del.	1	0	0
	Ser 447 (TCG => TGG)	#DIV/0!	#DIV/0!	#DIV/0!							no rpoB mut.	1	1.28003	3.09013
	CTG>CCG (Leu449)	1	3.20007	0
	GGC>AGC (Gly 450)	#DIV/0!	#DIV/0!	#DIV/0!
	GGC>TGC (Gly 450)	1	0	0
	CCT>CTT (Pro480)	1	0	0
	ATC>TTC (Ile488)	1	0	30.9013
	TCG >TTG (Ser490)	#DIV/0!	#DIV/0!	#DIV/0!
	del.	1	0	0
	no rpoB mut.	1	1.28003	3.09013

## Sheet: Fig. 3a
		WT	ΔdinB123	ΔdnaE2	ΔdnaE2dinB123	WT+UV	ΔdinB123+UV	ΔdnaE2+UV	ΔdnaE2dinB123+UV	WT+H2O2	ΔdinB123+H2O2	ΔdnaE2+H2O2	ΔdnaE2dinB123+H2O2	WT+MMS	ΔdinB123+MMS	ΔdnaE2+MMS	ΔdnaE2dinB123+MMS
		4.31655	3.44828	3.92157	1	526.316	2300	46.4286	100	57.7982	44	9.23077	10.6383	66.0714	133.333	111.111	33.6538
		16.6667	3.22581	3.87931	8.69565	100	950	18.6047	150	177.778	62.1212	24.2857	11.5385	81.9444	186.207	46.7391	33.6538
		9.06863	9.61538	6.11702	1.03093	603.509	107.273	35.7143	66.6667	86.0215	183.333	25.625	14.1026	27.381	54.7368	61.8182	40
		3.17164		6.58602	2.30263	77.6699		22.3776		368.889		28.3333	13.8889	124.242		105.556	89.5833
		15		2.72727	9.58333	297.5		187.5		19.6181		18.6869	13.6364	98.0392		211.429	46.5909
		8.33333		1.51515	2.04082	583.333		12.5		40.3509		13.9423	8.77193	277.5		34.7973	100
		0.371287		7.77778	1.36364	1400		7.14286		14.4643		10.4167
		0.932836		0.192308	1.02041					10.3896		2.75424
		0.635593		1.15741	10.7143					9.48276		2.64423
		3.84615		1.20968						31.0127		6.62651
		4.16667		0.746269						14.5161		10
		2.94118		1.92308						35.2941		10.8333
		1.50862		0.840336						67.2414		7.14286
		1.24069		1.65094						161.765		20
		1.5625		2.5						28.9474		91.6667
		3.7037		1.17188								22.9167
		5.43478		2.25
		2.5		5.625
				4.28571
	Average (RifR per 108 CFU)	4.74449	5.42982	2.95141	4.19463	512.618	1119.09	47.1811	105.556	74.9046	96.4848	19.0691	12.0961	112.53	124.759	95.2416	57.247
	n	18	3	19	9	7	3	7	3	15	3	16	6	6	3	6	6
	SEM	1.10842	2.09377	0.510602	1.38608	169.495	638.607	23.934	24.2161	24.9408	43.7382	5.25328	0.877471	35.5464	38.1935	26.4454	12.1075
	ratio	1	1.14445	0.62207	0.884106	1	2.18309	0.0920395	0.205915	1	1.2881	0.254578	0.161487	1	1.10868	0.846369	0.508728
	ratio 2					108.045				15.7877				23.718
	inv. ratio	1	0.873784	1.60754	1.13109	1	0.458067	10.8649	4.85638	1	0.776335	3.92806	6.19246	1	0.901977	1.18152	1.96569
	p-value vs WT		>0.9999	>0.9999	>0.9999		>0.9999	0.0026	0.6792		>0.9999	0.0069	0.0457		>0.9999	>0.9999	0.962

## Sheet: Fig. 3b (spont)
	number	WT	ΔdnaE2	ΔdinB123dnaE2		number	WT	ΔdnaE2	ΔdinB123dnaE2		number	WT	ΔdnaE2	ΔdinB123dnaE2		number	WT	ΔdnaE2	ΔdinB123dnaE2
	Leu 427 (CTG => CCT)					TCG(Ser428)	1	0	0		A=>T	2	1	1		A>T or T>A	2	1	1
	Ser 428 (TCG => TGG)	1				Gln429(CAG)	2	1	2		A=>G	9	13	9		A>G or T>C	10	14	10
	Gln 429 (CAG => AAG)	2	1	2		Gln429(CAG)	1	1	1		A=>C	2	0	3		A>C or T>G	2	0	3
	Gln 429 (CAG => CTG)	1	1	1		Asp432(GAC)	0	0	1		T=>A					G>A or C>T	9	9	8
	CAG>CCG (Gln429)					Asp432(GAC)	1	5	1		T=>G					G>T or C>A	5	1	2
	Asp 332 (GAC =>TAC)					Asn 435 (AAC )	0	0	0		T=>C	1	1	1		G>C or C>G	3	1	5
	Asp 332 (GAC =>AAC)			1		Ser438(TCG)	5	1	2		G=>A	0	0	1		del	0	1	0
	Asp 332 (GAC => GTC)					his442(CAC)	6	6	2		G=>T	0	0	0		other	0	0	0
	Asp 332 (GAC => GCC)	1				CAC(his442)	10	8	11		G=>C	0	0	0		no mutations	2	2	0
	Asp 332 (GAC => GGC)		5	1		CGT(Arg445)	0	0	0		C=>A	5	1	2		Total	33	29	29
	Asp 332 (GAC => TTC)					Arg445(CGT)	0	0	0		C=>T	9	9	7
	Asn 435 (AAC => AAG)					TCG(Ser447)	3	1	7		C=>G	3	1	5
	Asn 435 (AAC => AAA)					CTG(Leu449)	1	1	1		Del	0	1	0
	Ser 438 (TCG => TTG)	3	1	2		GGC(Gly 450)	0	0	0		others	0	0	0
	Ser 438 (TCG => TGG)	2				CCT(Pro480)	0	1	1		??????	2	2	0
	his 442 (CAC => TAC)	3	6	2		ATC(Ile488)	1	0	0		Total	33	29	29
	his 442 (CAC => AAC)	3				ATC(Ile488)	0	1	0
	his 442 (CAC => GAC)					TCG (Ser490)	0	0	0
	his 442 (CAC => CCC)	1		3		del.	0	1	0
	his 442 (CAC => CGC)	9	8	8		others	0	0	0
	CAC>CTT (his442)					no rpoB mut.	2	2	0
	his 442 (CAC => CCG)					Total	33	29	29
	Arg 445 (CGT => TGT
	Arg 445 (CGT => CCT
	Ser 447 (TCG => TTG)	3	1	2
	Ser 447 (TCG => TGG)			5
	Leu 449 (CTG => CCG)	1	1	1
	Gly 450 (GGC => AGC)
	CCT>CTT (Pro480)		1	1
	Ile 488 (ATC => TTC)	1
	Ile 488 (ATC => ATG)		1
	TCG >TTG (Ser490)
	Δ448-451		1
	no rpoB mut.	2	2
	total	33	29	29
	rel. Freq	WT	ΔdnaE2	ΔdinB123dnaE2		rel. Freq	WT	ΔdnaE2	ΔdinB123dnaE2		rel. Freq	WT	ΔdnaE2	ΔdinB123dnaE2		rel. Freq	WT	ΔdnaE2	ΔdinB123dnaE2
	Leu 427 (CTG => CCT)	0	0	0		TCG(Ser428)	3.0303	0	0		A=>T	0.0606061	0.0344828	0.0344828		A>T or T>A	0.0606061	0.0344828	0.0344828
	Ser 428 (TCG => TGG)	3.0303	0	0		Gln429(CAG)	6.06061	3.44828	6.89655		A=>G	0.272727	0.448276	0.310345		A>G or T>C	0.30303	0.482759	0.344828
	Gln 429 (CAG => AAG)	6.06061	3.44828	6.89655		Gln429(CAG)	3.0303	3.44828	3.44828		A=>C	0.0606061	0	0.103448		A>C or T>G	0.0606061	0	0.103448
	Gln 429 (CAG => CTG)	3.0303	3.44828	3.44828		Asp432(GAC)	0	0	3.44828		T=>A	0	0	0		G>A or C>T	0.272727	0.310345	0.275862
	CAG>CCG (Gln429)	0	0	0		Asp432(GAC)	3.0303	17.2414	3.44828		T=>G	0	0	0		G>T or C>A	0.151515	0.0344828	0.0689655
	Asp 332 (GAC =>TAC)	0	0	0		Asn 435 (AAC )	0	0	0		T=>C	0.030303	0.0344828	0.0344828		G>C or C>G	0.0909091	0.0344828	0.172414
	Asp 332 (GAC =>AAC)	0	0	3.44828		Ser438(TCG)	15.1515	3.44828	6.89655		G=>A	0	0	0.0344828		del	0	0.0344828	0
	Asp 332 (GAC => GTC)	0	0	0		his442(CAC)	18.1818	20.6897	6.89655		G=>T	0	0	0		other	0	0	0
	Asp 332 (GAC => GCC)	3.0303	0	0		CAC(his442)	30.303	27.5862	37.931		G=>C	0	0	0		no mutations	0.0606061	0.0689655	0
	Asp 332 (GAC => GGC)	0	17.2414	3.44828		CGT(Arg445)	0	0	0		C=>A	0.151515	0.0344828	0.0689655		Total	1	1	1
	Asp 332 (GAC => TTC)	0	0	0		Arg445(CGT)	0	0	0		C=>T	0.272727	0.310345	0.241379		rifR/108 CFU	4.74449	2.95141	4.19463
	Asn 435 (AAC => AAG)	0	0	0		TCG(Ser447)	9.09091	3.44828	24.1379		C=>G	0.0909091	0.0344828	0.172414
	Asn 435 (AAC => AAA)	0	0	0		CTG(Leu449)	3.0303	3.44828	3.44828		Del	0	0.0344828	0
	Ser 438 (TCG => TTG)	9.09091	3.44828	6.89655		GGC(Gly 450)	0	0	0		others	0	0	0
	Ser 438 (TCG => TGG)	6.06061	0	0		CCT(Pro480)	0	3.44828	3.44828		??????	0.0606061	0.0689655	0
	his 442 (CAC => TAC)	9.09091	20.6897	6.89655		ATC(Ile488)	3.0303	0	0		Total	1	1	1
	his 442 (CAC => AAC)	9.09091	0	0		ATC(Ile488)	0	3.44828	0		rifR/108 CFU	4.74449	2.95141	4.19463
	his 442 (CAC => GAC)	0	0	0		TCG (Ser490)	0	0	0
	his 442 (CAC => CCC)	3.0303	0	10.3448		del.	0	3.44828	0
	his 442 (CAC => CGC)	27.2727	27.5862	27.5862		others	0	0	0
	CAC>CTT (his442)	0	0	0		no rpoB mut.	6.06061	6.89655	0
	his 442 (CAC => CCG)	0	0	0		Total	100	100	100
	Arg 445 (CGT => TGT	0	0	0		rifR/108 CFU	4.74449	2.95141	4.19463
	Arg 445 (CGT => CCT	0	0	0
	Ser 447 (TCG => TTG)	9.09091	3.44828	6.89655
	Ser 447 (TCG => TGG)	0	0	17.2414
	Leu 449 (CTG => CCG)	3.0303	3.44828	3.44828
	Gly 450 (GGC => AGC)	0	0	0
	CCT>CTT (Pro480)	0	3.44828	3.44828
	Ile 488 (ATC => TTC)	3.0303	0	0
	Ile 488 (ATC => ATG)	0	3.44828	0
	TCG >TTG (Ser490)	0	0	0
	Δ448-451	0	3.44828	0
	no rpoB mut.	6.06061	6.89655	0
	total	100	100	100
	rifR/108 CFU	4.74449	2.95141	4.19463
	abs. Freq	WT	ΔdnaE2	ΔdinB123dnaE2		abs. Freq	WT	ΔdnaE2	ΔdinB123dnaE2		abs. Freq	WT	ΔdnaE2	ΔdinB123dnaE2		abs. Freq	WT	ΔdnaE2	ΔdinB123dnaE2
	Leu 427 (CTG => CCT)	0	0	0		TCG(Ser428)	0.143772	0	0		A=>T	0.287545	0.0154578	0.0107015		A>T or T>A	0.287545	0.101773	0.144642
	Ser 428 (TCG => TGG)	0.143772	0	0		Gln429(CAG)	0.287545	0.101773	0.289285		A=>G	1.29395	0	0.00356718		A>G or T>C	1.43772	1.42482	1.44642
	Gln 429 (CAG => AAG)	0.287545	0.101773	0.289285		Gln429(CAG)	0.143772	0.101773	0.144642		A=>C	0.287545	0	0		A>C or T>G	0.287545	0	0.433927
	Gln 429 (CAG => CTG)	0.143772	0.101773	0.144642		Asp432(GAC)	0	0	0.144642		T=>A	0	0	0		G>A or C>T	1.29395	0.915954	1.15714
	CAG>CCG (Gln429)	0	0	0		Asp432(GAC)	0.143772	0.508863	0.144642		T=>G	0	0.00118906	0.00118906		G>T or C>A	0.718862	0.101773	0.289285
	Asp 332 (GAC =>TAC)	0	0	0		Asn 435 (AAC )	0	0	0		T=>C	0.143772	0	0.00118906		G>C or C>G	0.431317	0.101773	0.723212
	Asp 332 (GAC =>AAC)	0	0	0.144642		Ser438(TCG)	0.718862	0.101773	0.289285		G=>A	0	0	0		del	0	0.101773	0
	Asp 332 (GAC => GTC)	0	0	0		his442(CAC)	0.862635	0.610636	0.289285		G=>T	0	0	0		other	0	0	0
	Asp 332 (GAC => GCC)	0.143772	0	0		CAC(his442)	1.43772	0.814181	1.59107		G=>C	0	0.00118906	0.00237812		no mutations	0.287545	0.203545	0
	Asp 332 (GAC => GGC)	0	0.508863	0.144642		CGT(Arg445)	0	0	0		C=>A	0.718862	0.0107015	0.00832342		Total	4.74449	2.95141	4.19463
	Asp 332 (GAC => TTC)	0	0	0		Arg445(CGT)	0	0	0		C=>T	1.29395	0.00118906	0.0059453
	Asn 435 (AAC => AAG)	0	0	0		TCG(Ser447)	0.431317	0.101773	1.0125		C=>G	0.431317	0.00118906	0
	Asn 435 (AAC => AAA)	0	0	0		CTG(Leu449)	0.143772	0.101773	0.144642		Del	0	0	0
	Ser 438 (TCG => TTG)	0.431317	0.101773	0.289285		GGC(Gly 450)	0	0	0		others	0	0.00237812	0
	Ser 438 (TCG => TGG)	0.287545	0	0		CCT(Pro480)	0	0.101773	0.144642		??????	0.287545	0.0344828	0.0344828
	his 442 (CAC => TAC)	0.431317	0.610636	0.289285		ATC(Ile488)	0.143772	0	0		Total	4.74449	0.0677765	0.0677765
	his 442 (CAC => AAC)	0.431317	0	0		ATC(Ile488)	0	0.101773	0
	his 442 (CAC => GAC)	0	0	0		TCG (Ser490)	0	0	0
	his 442 (CAC => CCC)	0.143772	0	0.433927		del.	0	0.101773	0
	his 442 (CAC => CGC)	1.29395	0.814181	1.15714		others	0	0	0
	CAC>CTT (his442)	0	0	0		no rpoB mut.	0.287545	0.203545	0
	his 442 (CAC => CCG)	0	0	0		Total	4.74449	2.95141	4.19463
	Arg 445 (CGT => TGT	0	0	0
	Arg 445 (CGT => CCT	0	0	0
	Ser 447 (TCG => TTG)	0.431317	0.101773	0.289285
	Ser 447 (TCG => TGG)	0	0	0.723212
	Leu 449 (CTG => CCG)	0.143772	0.101773	0.144642
	Gly 450 (GGC => AGC)	0	0	0
	CCT>CTT (Pro480)	0	0.101773	0.144642
	Ile 488 (ATC => TTC)	0.143772	0	0
	Ile 488 (ATC => ATG)	0	0.101773	0
	TCG >TTG (Ser490)	0	0	0
	Δ448-451	0	0.101773	0
	no rpoB mut.	0.287545	0.203545	0
	total	4.74449	2.95141	4.19463
	ratio rel. freq	WT	ΔdnaE2	ΔdinB123dnaE2		ratio rel. freq	WT	ΔdnaE2	ΔdinB123dnaE2		ratio rel. freq	WT	ΔdnaE2	ΔdinB123dnaE2		ratio rel. freq	WT	ΔdnaE2	ΔdinB123dnaE2
	Leu 427 (CTG => CCT)	#DIV/0!	#DIV/0!	#DIV/0!		TCG(Ser428)	1	0	0		A=>T	1	0.568966	0.568966		A>T or T>A	1	0.568966	0.568966
	Ser 428 (TCG => TGG)	1	0	0		Gln429(CAG)	1	0.568966	1.13793		A=>G	1	1.64368	1.13793		A>G or T>C	1	1.5931	1.13793
	Gln 429 (CAG => AAG)	1	0.568966	1.13793		Gln429(CAG)	1	1.13793	1.13793		A=>C	1	0	1.7069		A>C or T>G	1	0	1.7069
	Gln 429 (CAG => CTG)	1	1.13793	1.13793		Asp432(GAC)	#DIV/0!	#DIV/0!	#DIV/0!		T=>A	#DIV/0!	#DIV/0!	#DIV/0!		G>A or C>T	1	1.13793	1.01149
	CAG>CCG (Gln429)	#DIV/0!	#DIV/0!	#DIV/0!		Asp432(GAC)	1	5.68966	1.13793		T=>G	#DIV/0!	#DIV/0!	#DIV/0!		G>T or C>A	1	0.227586	0.455172
	Asp 332 (GAC =>TAC)	#DIV/0!	#DIV/0!	#DIV/0!		Asn 435 (AAC )	#DIV/0!	#DIV/0!	#DIV/0!		T=>C	1	1.13793	1.13793		G>C or C>G	1	0.37931	1.89655
	Asp 332 (GAC =>AAC)	#DIV/0!	#DIV/0!	#DIV/0!		Ser438(TCG)	1	0.227586	0.455172		G=>A	#DIV/0!	#DIV/0!	#DIV/0!		del	#DIV/0!	#DIV/0!	#DIV/0!
	Asp 332 (GAC => GTC)	#DIV/0!	#DIV/0!	#DIV/0!		his442(CAC)	1	1.13793	0.37931		G=>T	#DIV/0!	#DIV/0!	#DIV/0!		other	#DIV/0!	#DIV/0!	#DIV/0!
	Asp 332 (GAC => GCC)	1	0	0		CAC(his442)	1	0.910345	1.25172		G=>C	#DIV/0!	#DIV/0!	#DIV/0!		no mutations	1	1.13793	0
	Asp 332 (GAC => GGC)	#DIV/0!	#DIV/0!	#DIV/0!		CGT(Arg445)	#DIV/0!	#DIV/0!	#DIV/0!		C=>A	1	0.227586	0.455172
	Asp 332 (GAC => TTC)	#DIV/0!	#DIV/0!	#DIV/0!		Arg445(CGT)	#DIV/0!	#DIV/0!	#DIV/0!		C=>T	1	1.13793	0.885057
	Asn 435 (AAC => AAG)	#DIV/0!	#DIV/0!	#DIV/0!		TCG(Ser447)	1	0.37931	2.65517		C=>G	1	0.37931	1.89655
	Asn 435 (AAC => AAA)	#DIV/0!	#DIV/0!	#DIV/0!		CTG(Leu449)	1	1.13793	1.13793		Del	#DIV/0!	#DIV/0!	#DIV/0!
	Ser 438 (TCG => TTG)	1	0.37931	0.758621		GGC(Gly 450)	#DIV/0!	#DIV/0!	#DIV/0!		others	#DIV/0!	#DIV/0!	#DIV/0!
	Ser 438 (TCG => TGG)	1	0	0		CCT(Pro480)	#DIV/0!	#DIV/0!	#DIV/0!		??????	1	1.13793	0
	his 442 (CAC => TAC)	1	2.27586	0.758621		ATC(Ile488)	1	0	0
	his 442 (CAC => AAC)	1	0	0		ATC(Ile488)	#DIV/0!	#DIV/0!	#DIV/0!
	his 442 (CAC => GAC)	#DIV/0!	#DIV/0!	#DIV/0!		TCG (Ser490)	#DIV/0!	#DIV/0!	#DIV/0!
	his 442 (CAC => CCC)	1	0	3.41379		del.	#DIV/0!	#DIV/0!	#DIV/0!
	his 442 (CAC => CGC)	1	1.01149	1.01149		others	#DIV/0!	#DIV/0!	#DIV/0!
	CAC>CTT (his442)	#DIV/0!	#DIV/0!	#DIV/0!		no rpoB mut.	1	1.13793	0
	his 442 (CAC => CCG)	#DIV/0!	#DIV/0!	#DIV/0!
	Arg 445 (CGT => TGT	#DIV/0!	#DIV/0!	#DIV/0!
	Arg 445 (CGT => CCT	#DIV/0!	#DIV/0!	#DIV/0!
	Ser 447 (TCG => TTG)	1	0.37931	0.758621
	Ser 447 (TCG => TGG)	#DIV/0!	#DIV/0!	#DIV/0!
	Leu 449 (CTG => CCG)	1	1.13793	1.13793
	Gly 450 (GGC => AGC)	#DIV/0!	#DIV/0!	#DIV/0!
	CCT>CTT (Pro480)	#DIV/0!	#DIV/0!	#DIV/0!
	Ile 488 (ATC => TTC)	1	0	0
	Ile 488 (ATC => ATG)	#DIV/0!	#DIV/0!	#DIV/0!
	TCG >TTG (Ser490)	#DIV/0!	#DIV/0!	#DIV/0!
	Δ448-451	#DIV/0!	#DIV/0!	#DIV/0!
	no rpoB mut.	1	1.13793	0
	ratio abs. freq	WT	ΔdnaE2	ΔdinB123dnaE2		number	WT	ΔdnaE2	ΔdinB123dnaE2		ratio abs. freq	WT	ΔdnaE2	ΔdinB123dnaE2		ratio abs. freq	WT	ΔdnaE2	ΔdinB123dnaE2
	Leu 427 (CTG => CCT)	#DIV/0!	#DIV/0!	#DIV/0!		TCG(Ser428)	1	0	0		A=>T	1	0.0537578	0.037217		A>T or T>A	1	0.353937	0.503026
	Ser 428 (TCG => TGG)	1	0	0		Gln429(CAG)	1	0.353937	1.00605		A=>G	1	0	0.00275681		A>G or T>C	1	0.991022	1.00605
	Gln 429 (CAG => AAG)	1	0.353937	1.00605		Gln429(CAG)	1	0.707873	1.00605		A=>C	1	0	0		A>C or T>G	1	0	1.50908
	Gln 429 (CAG => CTG)	1	0.707873	1.00605		Asp432(GAC)	#DIV/0!	#DIV/0!	#DIV/0!		T=>A	#DIV/0!	#DIV/0!	#DIV/0!		G>A or C>T	1	0.707873	0.894268
	CAG>CCG (Gln429)	#DIV/0!	#DIV/0!	#DIV/0!		Asp432(GAC)	1	3.53937	1.00605		T=>G	#DIV/0!	#DIV/0!	#DIV/0!		G>T or C>A	1	0.141575	0.402421
	Asp 332 (GAC =>TAC)	#DIV/0!	#DIV/0!	#DIV/0!		Asn 435 (AAC )	#DIV/0!	#DIV/0!	#DIV/0!		T=>C	1	0	0.00827044		G>C or C>G	1	0.235958	1.67675
	Asp 332 (GAC =>AAC)	#DIV/0!	#DIV/0!	#DIV/0!		Ser438(TCG)	1	0.141575	0.402421		G=>A	#DIV/0!	#DIV/0!	#DIV/0!		del	#DIV/0!	#DIV/0!	#DIV/0!
	Asp 332 (GAC => GTC)	#DIV/0!	#DIV/0!	#DIV/0!		his442(CAC)	1	0.707873	0.335351		G=>T	#DIV/0!	#DIV/0!	#DIV/0!		other	#DIV/0!	#DIV/0!	#DIV/0!
	Asp 332 (GAC => GCC)	1	0	0		CAC(his442)	1	0.566299	1.10666		G=>C	#DIV/0!	#DIV/0!	#DIV/0!		no mutations	1	0.707873	0
	Asp 332 (GAC => GGC)	#DIV/0!	#DIV/0!	#DIV/0!		CGT(Arg445)	#DIV/0!	#DIV/0!	#DIV/0!		C=>A	1	0.0148868	0.0115786
	Asp 332 (GAC => TTC)	#DIV/0!	#DIV/0!	#DIV/0!		Arg445(CGT)	#DIV/0!	#DIV/0!	#DIV/0!		C=>T	1	0.000918937	0.00459469
	Asn 435 (AAC => AAG)	#DIV/0!	#DIV/0!	#DIV/0!		TCG(Ser447)	1	0.235958	2.34745		C=>G	1	0.00275681	0
	Asn 435 (AAC => AAA)	#DIV/0!	#DIV/0!	#DIV/0!		CTG(Leu449)	1	0.707873	1.00605		Del	#DIV/0!	#DIV/0!	#DIV/0!
	Ser 438 (TCG => TTG)	1	0.235958	0.670701		GGC(Gly 450)	#DIV/0!	#DIV/0!	#DIV/0!		others	#DIV/0!	#DIV/0!	#DIV/0!
	Ser 438 (TCG => TGG)	1	0	0		CCT(Pro480)	#DIV/0!	#DIV/0!	#DIV/0!		??????	1	0.119921	0.119921
	his 442 (CAC => TAC)	1	1.41575	0.670701		ATC(Ile488)	1	0	0
	his 442 (CAC => AAC)	1	0	0		ATC(Ile488)	#DIV/0!	#DIV/0!	#DIV/0!
	his 442 (CAC => GAC)	#DIV/0!	#DIV/0!	#DIV/0!		TCG (Ser490)	#DIV/0!	#DIV/0!	#DIV/0!
	his 442 (CAC => CCC)	1	0	3.01815		del.	#DIV/0!	#DIV/0!	#DIV/0!
	his 442 (CAC => CGC)	1	0.629221	0.894268		others	#DIV/0!	#DIV/0!	#DIV/0!
	CAC>CTT (his442)	#DIV/0!	#DIV/0!	#DIV/0!		no rpoB mut.	1	0.707873	0
	his 442 (CAC => CCG)	#DIV/0!	#DIV/0!	#DIV/0!
	Arg 445 (CGT => TGT	#DIV/0!	#DIV/0!	#DIV/0!
	Arg 445 (CGT => CCT	#DIV/0!	#DIV/0!	#DIV/0!
	Ser 447 (TCG => TTG)	1	0.235958	0.670701
	Ser 447 (TCG => TGG)	#DIV/0!	#DIV/0!	#DIV/0!
	Leu 449 (CTG => CCG)	1	0.707873	1.00605
	Gly 450 (GGC => AGC)	#DIV/0!	#DIV/0!	#DIV/0!
	CCT>CTT (Pro480)	#DIV/0!	#DIV/0!	#DIV/0!
	Ile 488 (ATC => TTC)	1	0	0
	Ile 488 (ATC => ATG)	#DIV/0!	#DIV/0!	#DIV/0!
	TCG >TTG (Ser490)	#DIV/0!	#DIV/0!	#DIV/0!
	Δ448-451	#DIV/0!	#DIV/0!	#DIV/0!
	no rpoB mut.	1	0.707873	0

## Sheet: Fig. 3b (UV)
	number	WT UV	ΔdnaE2 UV	ΔdinB123dnaE2 UV		number	WT UV	ΔdnaE2 UV	ΔdinB123dnaE2 UV		nucleotides	WT UV	ΔdnaE2 UV	ΔdinB123dnaE2 UV		nucleotides	WT UV	ΔdnaE2 UV	ΔdinB123dnaE2 UV
	Leu 427 (CTG => CCT)					TCG(Ser428)	0	0	0		A=>T	0	0	0		A>T or T>A	0	0	0
	Ser 428 (TCG => TGG)					Gln429(CAG)	0	0	0		A=>G	0	1	3		A>G or T>C	0	1	4
	Gln 429 (CAG => AAG)					Gln429(CAG)	1	0	0		A=>C	2	0	0		A>C or T>G	2	0	0
	Gln 429 (CAG => CTG)					Asp432(GAC)	0	0	0		T=>A					G>A or C>T	8	8	8
	CAG>CCG (Gln429)	1				Asp432(GAC)	0	0	0		T=>G					G>T or C>A	0	0	0
	Asp 332 (GAC =>TAC)					Asn 435 (AAC )	0	0	0		T=>C	0	0	1		G>C or C>G	0	0	0
	Asp 332 (GAC =>AAC)					Ser438(TCG)	1	0	0		G=>A	0	0	0		del	0	0	0
	Asp 332 (GAC => GTC)					his442(CAC)	3	1	0		G=>T	0	0	0		other	1	0	0
	Asp 332 (GAC => GCC)					CAC(his442)	1	1	3		G=>C	0	0	0		no mutations	1	0	1
	Asp 332 (GAC => GGC)					CGT(Arg445)	0	0	0		C=>A	0	0	0		Total	12	9	13
	Asp 332 (GAC => TTC)					Arg445(CGT)	0	0	0		C=>T	8	8	8
	Asn 435 (AAC => AAG)					TCG(Ser447)	2	7	2		C=>G	0	0	0
	Asn 435 (AAC => AAA)					CTG(Leu449)	0	0	1		Del	0	0	0
	Ser 438 (TCG => TTG)	1				GGC(Gly 450)	0	0	0		others	1	0	0
	Ser 438 (TCG => TGG)					CCT(Pro480)	1	0	6		??????	1	0	1
	his 442 (CAC => TAC)	3	1			ATC(Ile488)	0	0	0		Total	12	9	13
	his 442 (CAC => AAC)					ATC(Ile488)	0	0	0
	his 442 (CAC => GAC)					TCG (Ser490)	1	0	0
	his 442 (CAC => CCC)	1				del.	0	0	0
	his 442 (CAC => CGC)		1	3		others	1	0	0
	CAC>CTT (his442)	1				no rpoB mut.	1	0	1
	his 442 (CAC => CCG)					Total	12	9	13
	Arg 445 (CGT => TGT
	Arg 445 (CGT => CCT
	Ser 447 (TCG => TTG)	2	7	2
	Ser 447 (TCG => TGG)
	Leu 449 (CTG => CCG)			1
	Gly 450 (GGC => AGC)
	CCT>CTT (Pro480)	1		6
	Ile 488 (ATC => TTC)
	Ile 488 (ATC => ATG)
	TCG >TTG (Ser490)	1
	Δ448-451
	no rpoB mut.	1		1
	total	12	9	13
	rel. freq.	WT UV	ΔdnaE2 UV	ΔdinB123dnaE2 UV		rel. Freq	WT UV	ΔdnaE2 UV	ΔdinB123dnaE2 UV		nucleotides	WT UV	ΔdnaE2 UV	ΔdinB123dnaE2 UV		nucleotides	WT UV	ΔdnaE2 UV	ΔdinB123dnaE2 UV
	Leu 427 (CTG => CCT)	0	0	0		TCG(Ser428)	0	0	0		A=>T	0	0	0		A>T or T>A	0	0	0
	Ser 428 (TCG => TGG)	0	0	0		Gln429(CAG)	0	0	0		A=>G	0	0.111111	0.230769		A>G or T>C	0	0.111111	0.307692
	Gln 429 (CAG => AAG)	0	0	0		Gln429(CAG)	8.33333	0	0		A=>C	0.166667	0	0		A>C or T>G	0.166667	0	0
	Gln 429 (CAG => CTG)	0	0	0		Asp432(GAC)	0	0	0		T=>A	0	0	0		G>A or C>T	0.666667	0.888889	0.615385
	CAG>CCG (Gln429)	8.33333	0	0		Asp432(GAC)	0	0	0		T=>G	0	0	0		G>T or C>A	0	0	0
	Asp 332 (GAC =>TAC)	0	0	0		Asn 435 (AAC )	0	0	0		T=>C	0	0	0.0769231		G>C or C>G	0	0	0
	Asp 332 (GAC =>AAC)	0	0	0		Ser438(TCG)	8.33333	0	0		G=>A	0	0	0		del	0	0	0
	Asp 332 (GAC => GTC)	0	0	0		his442(CAC)	25	11.1111	0		G=>T	0	0	0		other	0.0833333	0	0
	Asp 332 (GAC => GCC)	0	0	0		CAC(his442)	8.33333	11.1111	23.0769		G=>C	0	0	0		no mutations	0.0833333	0	0.0769231
	Asp 332 (GAC => GGC)	0	0	0		CGT(Arg445)	0	0	0		C=>A	0	0	0		Total	1	1	1
	Asp 332 (GAC => TTC)	0	0	0		Arg445(CGT)	0	0	0		C=>T	0.666667	0.888889	0.615385		rifR/108 CFU	512.618	47.1811	105.556
	Asn 435 (AAC => AAG)	0	0	0		TCG(Ser447)	16.6667	77.7778	15.3846		C=>G	0	0	0
	Asn 435 (AAC => AAA)	0	0	0		CTG(Leu449)	0	0	7.69231		Del	0	0	0
	Ser 438 (TCG => TTG)	8.33333	0	0		GGC(Gly 450)	0	0	0		others	0.0833333	0	0
	Ser 438 (TCG => TGG)	0	0	0		CCT(Pro480)	8.33333	0	46.1538		??????	0.0833333	0	0.0769231
	his 442 (CAC => TAC)	25	11.1111	0		ATC(Ile488)	0	0	0		Total	1	1	1
	his 442 (CAC => AAC)	0	0	0		ATC(Ile488)	0	0	0		rifR/108 CFU	512.618	47.1811	105.556
	his 442 (CAC => GAC)	0	0	0		TCG (Ser490)	8.33333	0	0
	his 442 (CAC => CCC)	8.33333	0	0		del.	0	0	0
	his 442 (CAC => CGC)	0	11.1111	23.0769		others	8.33333	0	0
	CAC>CTT (his442)	8.33333	0	0		no rpoB mut.	8.33333	0	7.69231
	his 442 (CAC => CCG)	0	0	0		Total	100	100	100
	Arg 445 (CGT => TGT	0	0	0		rifR/108 CFU	512.618	47.1811	105.556
	Arg 445 (CGT => CCT	0	0	0
	Ser 447 (TCG => TTG)	16.6667	77.7778	15.3846
	Ser 447 (TCG => TGG)	0	0	0
	Leu 449 (CTG => CCG)	0	0	7.69231
	Gly 450 (GGC => AGC)	0	0	0
	CCT>CTT (Pro480)	8.33333	0	46.1538
	Ile 488 (ATC => TTC)	0	0	0
	Ile 488 (ATC => ATG)	0	0	0
	TCG >TTG (Ser490)	8.33333	0	0
	Δ448-451	0	0	0
	no rpoB mut.	8.33333	0	7.69231
	total	100	100	100
	rifR/108 CFU	512.618	47.1811	105.556
	abs. freq.	WT UV	ΔdnaE2 UV	ΔdinB123dnaE2 UV		abs. Freq	WT UV	ΔdnaE2 UV	ΔdinB123dnaE2 UV		abs. freq.	WT UV	ΔdnaE2 UV	ΔdinB123dnaE2 UV		abs. freq.	WT UV	ΔdnaE2 UV	ΔdinB123dnaE2 UV
	Leu 427 (CTG => CCT)	0	0	0		TCG(Ser428)	0	0	0		A=>T	0	0	0		A>T or T>A	0	0	0
	Ser 428 (TCG => TGG)	0	0	0		Gln429(CAG)	0	0	0		A=>G	0	5.24235	24.359		A>G or T>C	0	5.24235	32.4786
	Gln 429 (CAG => AAG)	0	0	0		Gln429(CAG)	42.7182	0	0		A=>C	85.4364	0	0		A>C or T>G	85.4364	0	0
	Gln 429 (CAG => CTG)	0	0	0		Asp432(GAC)	0	0	0		T=>A	0	0	0		G>A or C>T	341.746	41.9388	64.9573
	CAG>CCG (Gln429)	42.7182	0	0		Asp432(GAC)	0	0	0		T=>G	0	0	0		G>T or C>A	0	0	0
	Asp 332 (GAC =>TAC)	0	0	0		Asn 435 (AAC )	0	0	0		T=>C	0	0	8.11966		G>C or C>G	0	0	0
	Asp 332 (GAC =>AAC)	0	0	0		Ser438(TCG)	42.7182	0	0		G=>A	0	0	0		del	0	0	0
	Asp 332 (GAC => GTC)	0	0	0		his442(CAC)	128.155	5.24235	0		G=>T	0	0	0		other	42.7182	0	0
	Asp 332 (GAC => GCC)	0	0	0		CAC(his442)	42.7182	5.24235	24.359		G=>C	0	0	0		no mutations	42.7182	0	8.11966
	Asp 332 (GAC => GGC)	0	0	0		CGT(Arg445)	0	0	0		C=>A	0	0	0		Total	512.618	47.1811	105.556
	Asp 332 (GAC => TTC)	0	0	0		Arg445(CGT)	0	0	0		C=>T	341.746	41.9388	64.9573
	Asn 435 (AAC => AAG)	0	0	0		TCG(Ser447)	85.4364	36.6964	16.2393		C=>G	0	0	0
	Asn 435 (AAC => AAA)	0	0	0		CTG(Leu449)	0	0	8.11966		Del	0	0	0
	Ser 438 (TCG => TTG)	42.7182	0	0		GGC(Gly 450)	0	0	0		others	42.7182	0	0
	Ser 438 (TCG => TGG)	0	0	0		CCT(Pro480)	42.7182	0	48.7179		??????	42.7182	0	8.11966
	his 442 (CAC => TAC)	128.155	5.24235	0		ATC(Ile488)	0	0	0		Total	512.618	47.1811	105.556
	his 442 (CAC => AAC)	0	0	0		ATC(Ile488)	0	0	0
	his 442 (CAC => GAC)	0	0	0		TCG (Ser490)	42.7182	0	0
	his 442 (CAC => CCC)	42.7182	0	0		del.	0	0	0
	his 442 (CAC => CGC)	0	5.24235	24.359		others	42.7182	0	0
	CAC>CTT (his442)	42.7182	0	0		no rpoB mut.	42.7182	0	8.11966
	his 442 (CAC => CCG)	0	0	0		Total	512.618	47.1811	105.556
	Arg 445 (CGT => TGT	0	0	0
	Arg 445 (CGT => CCT	0	0	0
	Ser 447 (TCG => TTG)	85.4364	36.6964	16.2393
	Ser 447 (TCG => TGG)	0	0	0
	Leu 449 (CTG => CCG)	0	0	8.11966
	Gly 450 (GGC => AGC)	0	0	0
	CCT>CTT (Pro480)	42.7182	0	48.7179
	Ile 488 (ATC => TTC)	0	0	0
	Ile 488 (ATC => ATG)	0	0	0
	TCG >TTG (Ser490)	42.7182	0	0
	Δ448-451	0	0	0
	no rpoB mut.	42.7182	0	8.11966
	total	512.618	47.1811	105.556
	ratio rel. freq.	WT UV	ΔdnaE2 UV	ΔdinB123dnaE2 UV		ratio rel. freq	WT UV	ΔdnaE2 UV	ΔdinB123dnaE2 UV		ratio rel. freq.	WT UV	ΔdnaE2 UV	ΔdinB123dnaE2 UV		ratio rel. freq.	WT UV	ΔdnaE2 UV	ΔdinB123dnaE2 UV
	Leu 427 (CTG => CCT)	#DIV/0!	#DIV/0!	#DIV/0!		TCG(Ser428)	#DIV/0!	#DIV/0!	#DIV/0!		A=>T	#DIV/0!	#DIV/0!	#DIV/0!		A>T or T>A	#DIV/0!	#DIV/0!	#DIV/0!
	Ser 428 (TCG => TGG)	#DIV/0!	#DIV/0!	#DIV/0!		Gln429(CAG)	#DIV/0!	#DIV/0!	#DIV/0!		A=>G	#DIV/0!	#DIV/0!	#DIV/0!		A>G or T>C	#DIV/0!	#DIV/0!	#DIV/0!
	Gln 429 (CAG => AAG)	#DIV/0!	#DIV/0!	#DIV/0!		Gln429(CAG)	1	0	0		A=>C	1	0	0		A>C or T>G	1	0	0
	Gln 429 (CAG => CTG)	#DIV/0!	#DIV/0!	#DIV/0!		Asp432(GAC)	#DIV/0!	#DIV/0!	#DIV/0!		T=>A	#DIV/0!	#DIV/0!	#DIV/0!		G>A or C>T	1	1.33333	0.923077
	CAG>CCG (Gln429)	1	0	0		Asp432(GAC)	#DIV/0!	#DIV/0!	#DIV/0!		T=>G	#DIV/0!	#DIV/0!	#DIV/0!		G>T or C>A	#DIV/0!	#DIV/0!	#DIV/0!
	Asp 332 (GAC =>TAC)	#DIV/0!	#DIV/0!	#DIV/0!		Asn 435 (AAC )	#DIV/0!	#DIV/0!	#DIV/0!		T=>C	#DIV/0!	#DIV/0!	#DIV/0!		G>C or C>G	#DIV/0!	#DIV/0!	#DIV/0!
	Asp 332 (GAC =>AAC)	#DIV/0!	#DIV/0!	#DIV/0!		Ser438(TCG)	1	0	0		G=>A	#DIV/0!	#DIV/0!	#DIV/0!		del	#DIV/0!	#DIV/0!	#DIV/0!
	Asp 332 (GAC => GTC)	#DIV/0!	#DIV/0!	#DIV/0!		his442(CAC)	1	0.444444	0		G=>T	#DIV/0!	#DIV/0!	#DIV/0!		other	1	0	0
	Asp 332 (GAC => GCC)	#DIV/0!	#DIV/0!	#DIV/0!		CAC(his442)	1	1.33333	2.76923		G=>C	#DIV/0!	#DIV/0!	#DIV/0!		no mutations	1	0	0.923077
	Asp 332 (GAC => GGC)	#DIV/0!	#DIV/0!	#DIV/0!		CGT(Arg445)	#DIV/0!	#DIV/0!	#DIV/0!		C=>A	#DIV/0!	#DIV/0!	#DIV/0!
	Asp 332 (GAC => TTC)	#DIV/0!	#DIV/0!	#DIV/0!		Arg445(CGT)	#DIV/0!	#DIV/0!	#DIV/0!		C=>T	1	1.33333	0.923077
	Asn 435 (AAC => AAG)	#DIV/0!	#DIV/0!	#DIV/0!		TCG(Ser447)	1	4.66667	0.923077		C=>G	#DIV/0!	#DIV/0!	#DIV/0!
	Asn 435 (AAC => AAA)	#DIV/0!	#DIV/0!	#DIV/0!		CTG(Leu449)	#DIV/0!	#DIV/0!	#DIV/0!		Del	#DIV/0!	#DIV/0!	#DIV/0!
	Ser 438 (TCG => TTG)	1	0	0		GGC(Gly 450)	#DIV/0!	#DIV/0!	#DIV/0!		others	1	0	0
	Ser 438 (TCG => TGG)	#DIV/0!	#DIV/0!	#DIV/0!		CCT(Pro480)	1	0	5.53846		??????	1	0	0.923077
	his 442 (CAC => TAC)	1	0.444444	0		ATC(Ile488)	#DIV/0!	#DIV/0!	#DIV/0!
	his 442 (CAC => AAC)	#DIV/0!	#DIV/0!	#DIV/0!		ATC(Ile488)	#DIV/0!	#DIV/0!	#DIV/0!
	his 442 (CAC => GAC)	#DIV/0!	#DIV/0!	#DIV/0!		TCG (Ser490)	1	0	0
	his 442 (CAC => CCC)	1	0	0		del.	#DIV/0!	#DIV/0!	#DIV/0!
	his 442 (CAC => CGC)	#DIV/0!	#DIV/0!	#DIV/0!		others	1	0	0
	CAC>CTT (his442)	1	0	0		no rpoB mut.	1	0	0.923077
	his 442 (CAC => CCG)	#DIV/0!	#DIV/0!	#DIV/0!
	Arg 445 (CGT => TGT	#DIV/0!	#DIV/0!	#DIV/0!
	Arg 445 (CGT => CCT	#DIV/0!	#DIV/0!	#DIV/0!
	Ser 447 (TCG => TTG)	1	4.66667	0.923077
	Ser 447 (TCG => TGG)	#DIV/0!	#DIV/0!	#DIV/0!
	Leu 449 (CTG => CCG)	#DIV/0!	#DIV/0!	#DIV/0!
	Gly 450 (GGC => AGC)	#DIV/0!	#DIV/0!	#DIV/0!
	CCT>CTT (Pro480)	1	0	5.53846
	Ile 488 (ATC => TTC)	#DIV/0!	#DIV/0!	#DIV/0!
	Ile 488 (ATC => ATG)	#DIV/0!	#DIV/0!	#DIV/0!
	TCG >TTG (Ser490)	1	0	0
	Δ448-451	#DIV/0!	#DIV/0!	#DIV/0!
	no rpoB mut.	1	0	0.923077
	ratio abs. freq.	WT UV	ΔdnaE2 UV	ΔdinB123dnaE2 UV		ratio abs. freq.	WT UV	ΔdnaE2 UV	ΔdinB123dnaE2 UV		ratio abs. freq.	WT UV	ΔdnaE2 UV	ΔdinB123dnaE2 UV		ratio abs. freq.	WT UV	ΔdnaE2 UV	ΔdinB123dnaE2 UV
	Leu 427 (CTG => CCT)	#DIV/0!	#DIV/0!	#DIV/0!		TCG(Ser428)	#DIV/0!	#DIV/0!	#DIV/0!		A=>T	#DIV/0!	#DIV/0!	#DIV/0!		A>T or T>A	#DIV/0!	#DIV/0!	#DIV/0!
	Ser 428 (TCG => TGG)	#DIV/0!	#DIV/0!	#DIV/0!		Gln429(CAG)	#DIV/0!	#DIV/0!	#DIV/0!		A=>G	#DIV/0!	#DIV/0!	#DIV/0!		A>G or T>C	#DIV/0!	#DIV/0!	#DIV/0!
	Gln 429 (CAG => AAG)	#DIV/0!	#DIV/0!	#DIV/0!		Gln429(CAG)	1	0	0		A=>C	1	0	0		A>C or T>G	1	0	0
	Gln 429 (CAG => CTG)	#DIV/0!	#DIV/0!	#DIV/0!		Asp432(GAC)	#DIV/0!	#DIV/0!	#DIV/0!		T=>A	#DIV/0!	#DIV/0!	#DIV/0!		G>A or C>T	1	0.122719	0.190075
	CAG>CCG (Gln429)	1	0	0		Asp432(GAC)	#DIV/0!	#DIV/0!	#DIV/0!		T=>G	#DIV/0!	#DIV/0!	#DIV/0!		G>T or C>A	#DIV/0!	#DIV/0!	#DIV/0!
	Asp 332 (GAC =>TAC)	#DIV/0!	#DIV/0!	#DIV/0!		Asn 435 (AAC )	#DIV/0!	#DIV/0!	#DIV/0!		T=>C	#DIV/0!	#DIV/0!	#DIV/0!		G>C or C>G	#DIV/0!	#DIV/0!	#DIV/0!
	Asp 332 (GAC =>AAC)	#DIV/0!	#DIV/0!	#DIV/0!		Ser438(TCG)	1	0	0		G=>A	#DIV/0!	#DIV/0!	#DIV/0!		del	#DIV/0!	#DIV/0!	#DIV/0!
	Asp 332 (GAC => GTC)	#DIV/0!	#DIV/0!	#DIV/0!		his442(CAC)	1	0.0409065	0		G=>T	#DIV/0!	#DIV/0!	#DIV/0!		other	1	0	0
	Asp 332 (GAC => GCC)	#DIV/0!	#DIV/0!	#DIV/0!		CAC(his442)	1	0.122719	0.570225		G=>C	#DIV/0!	#DIV/0!	#DIV/0!		no mutations	1	0	0.190075
	Asp 332 (GAC => GGC)	#DIV/0!	#DIV/0!	#DIV/0!		CGT(Arg445)	#DIV/0!	#DIV/0!	#DIV/0!		C=>A	#DIV/0!	#DIV/0!	#DIV/0!
	Asp 332 (GAC => TTC)	#DIV/0!	#DIV/0!	#DIV/0!		Arg445(CGT)	#DIV/0!	#DIV/0!	#DIV/0!		C=>T	1	0.122719	0.190075
	Asn 435 (AAC => AAG)	#DIV/0!	#DIV/0!	#DIV/0!		TCG(Ser447)	1	0.429518	0.190075		C=>G	#DIV/0!	#DIV/0!	#DIV/0!
	Asn 435 (AAC => AAA)	#DIV/0!	#DIV/0!	#DIV/0!		CTG(Leu449)	#DIV/0!	#DIV/0!	#DIV/0!		Del	#DIV/0!	#DIV/0!	#DIV/0!
	Ser 438 (TCG => TTG)	1	0	0		GGC(Gly 450)	#DIV/0!	#DIV/0!	#DIV/0!		others	1	0	0
	Ser 438 (TCG => TGG)	#DIV/0!	#DIV/0!	#DIV/0!		CCT(Pro480)	1	0	1.14045		??????	1	0	0.190075
	his 442 (CAC => TAC)	1	0.0409065	0		ATC(Ile488)	#DIV/0!	#DIV/0!	#DIV/0!
	his 442 (CAC => AAC)	#DIV/0!	#DIV/0!	#DIV/0!		ATC(Ile488)	#DIV/0!	#DIV/0!	#DIV/0!
	his 442 (CAC => GAC)	#DIV/0!	#DIV/0!	#DIV/0!		TCG (Ser490)	1	0	0
	his 442 (CAC => CCC)	1	0	0		del.	#DIV/0!	#DIV/0!	#DIV/0!
	his 442 (CAC => CGC)	#DIV/0!	#DIV/0!	#DIV/0!		others	1	0	0
	CAC>CTT (his442)	1	0	0		no rpoB mut.	1	0	0.190075
	his 442 (CAC => CCG)	#DIV/0!	#DIV/0!	#DIV/0!
	Arg 445 (CGT => TGT	#DIV/0!	#DIV/0!	#DIV/0!
	Arg 445 (CGT => CCT	#DIV/0!	#DIV/0!	#DIV/0!
	Ser 447 (TCG => TTG)	1	0.429518	0.190075
	Ser 447 (TCG => TGG)	#DIV/0!	#DIV/0!	#DIV/0!
	Leu 449 (CTG => CCG)	#DIV/0!	#DIV/0!	#DIV/0!
	Gly 450 (GGC => AGC)	#DIV/0!	#DIV/0!	#DIV/0!
	CCT>CTT (Pro480)	1	0	1.14045
	Ile 488 (ATC => TTC)	#DIV/0!	#DIV/0!	#DIV/0!
	Ile 488 (ATC => ATG)	#DIV/0!	#DIV/0!	#DIV/0!
	TCG >TTG (Ser490)	1	0	0
	Δ448-451	#DIV/0!	#DIV/0!	#DIV/0!

[truncated: 51 more sheets: Fig. 3b, c (H2O2), Fig. 3b (MMS), Fig. 3b (Spont vs stress), Fig. 4a, Fig. 4b, Fig, 4c, Fig. 4d, Fig. 4e, Fig. 4f, Fig. 5b (leu+ freq), Fig. 5b (mut. type), Fig. 5c (kanR freq), Fig. 5c (mut. type), Fig. 5d (kanR freq), Fig. 5d (mut. type), Fig. 6a (leu+ freq), Fig. 6a (mut. type), Fig. 6b (leu+ freq), Fig. 6b (mut type), Fig. 6c (kanR freq) …]
